# Supplementary material for: MicroRNA Signatures in Lung Adenocarcinoma Metastases: Exploring the Oncogenic Targets of Tumor-Suppressive miR-195-5p and miR-195-3p
Source: Cancers (Basel). 2025 Jul 15;17(14):2348. doi: 10.3390/cancers17142348 (PMC12293978; doi:10.3390/cancers17142348)
Supplement: Supplementary file 1 [file cancers-17-02348-s001.zip › cancers-3723267/Supplement table.xlsx]

## Sheet: Table S1
Table S1. Clinical features of the LUAD patients who provided tissues at the time of initial diagnosis.
Case	Sample type	Sex	Age	Brinkman Index	T	N	M	Stage	Remarks
Patient 1	Normal tissues & primary lesion	M	72	1600	1c	1	0	IIB	miRNA sequencing
Patient 2	Normal tissues & primary lesion	M	69	600	1c	0	0	IA3	miRNA sequencing
Patient 3	Normal tissues & primary lesion	M	89	n/a	3	1	0	IIIA	miRNA sequencing
Patient 4	Normal tissues & primary lesion	M	69	1260	2a	0	0	IB	miRNA sequencing
Patient 5	Normal tissues & primary lesion	F	65	n/a	1c	0	0	IA3	miRNA sequencing
Patient 6	Brain metastasis	M	79	n/a	2a	0	0	IB	miRNA sequencing
Patient 7	Brain metastasis	M	60	600	3	0	1b	IVB	miRNA sequencing
Patient 8	Brain metastasis	F	69	700	3	2	0	IIIB	miRNA sequencing
Patient 9	Brain metastasis	M	62	840	3	0	1b	IVA	miRNA sequencing
					Based on the 8th edition of the UICC-TNM classification.

## Sheet: Table S2
Table.S2 Annotations of reads aligned to small RNAs
Cancer Tissues	#1		#2		#3		#4		#5
	count	(%)	count	(%)	count	(%)	count	(%)	count	(%)
Total reads	17534092	100	19816261	100	18179829	100	24929894	100	20149104	100
miRNA_Reads	12528852	71.4542	10628430	53.6349	8074688	44.4156	11969039	48.0108	11862873	58.8754
hairpin_Reads	4400	0.025094	4938	0.0249189	5266	0.0289662	10156	0.0407382	6961	0.0345474
piRNA_Reads	136051	0.775923	165619	0.835773	174071	0.957495	212816	0.853658	192793	0.956832
rRNA_Reads	320205	1.82619	1251528	6.31566	776828	4.27302	1875067	7.52136	936534	4.64802
tRNA_Reads	147887	0.843425	132374	0.668007	1883803	10.3621	1265524	5.07633	100886	0.500697
mRNA_Reads	116104	0.662161	163009	0.822602	160814	0.884574	273467	1.09694	159599	0.79209
otherRNA_Reads	300134	1.71172	567948	2.86607	319766	1.75891	928163	3.72309	374166	1.85699
Unannotated	3980459	22.7013	6902415	34.8321	6784593	37.3193	8395662	33.6771	6515292	32.3354
Non-Cancer Tissues	#1		#2		#3		#4
	count	(%)	count	(%)	count	(%)	count	(%)
Total reads	17106052	100	15952766	100	15371204	100	12650825	100
miRNA_Reads	10303229	51.9938	9937288	54.6611	10430237	41.8383	6188917	30.7156
hairpin_Reads	2939	0.0148313	2797	0.0153852	4079	0.0163619	1776	0.00881429
piRNA_Reads	157859	0.796613	164566	0.905212	115364	0.462754	99367	0.493158
rRNA_Reads	848655	4.28262	599597	3.29814	771170	3.09335	597650	2.96614
tRNA_Reads	105100	0.530373	75937	0.417699	121797	0.488558	38901	0.193066
mRNA_Reads	74915	0.378048	57774	0.317792	92812	0.372292	33626	0.166886
otherRNA_Reads	216661	1.09335	175264	0.964057	299086	1.19971	110953	0.55066
Unannotated	5396694	27.2337	4939543	27.1705	3536659	14.1864	5579635	27.6917
Brain Metastases	#6		#7		#8		#9
	count	(%)	count	(%)	count	(%)	count	(%)
Total reads	11098786	100	16479942	100	16054861	100	18577373	100
miRNA_Reads	4142213	23.6238	7509460	37.8954	6355597	34.9596	6982542	28.0087
hairpin_Reads	2240	0.0127751	11028	0.0556513	3344	0.018394	7560	0.030325
piRNA_Reads	174551	0.995495	144840	0.730915	229442	1.26207	171493	0.687901
rRNA_Reads	238587	1.3607	807472	4.07479	572387	3.14847	1400848	5.61915
tRNA_Reads	3659809	20.8725	1704756	8.60281	4294839	23.6242	1793965	7.19604
mRNA_Reads	46371	0.264462	253067	1.27707	68212	0.375207	458340	1.83852
otherRNA_Reads	166186	0.947788	249426	1.25869	170232	0.936378	406440	1.63033
Unannotated	2668829	15.2208	5799893	29.2684	4360808	23.9871	7356185	29.5075

## Sheet: Table S3
Table.S3 Reagents used in this study
SYBR green primer		Forward	Reverse
ANLN		GCCAATGCAGGGACACACTC	TCCCGGTTTAAGGCTTTCCA
MAD2L1		GGCCTGGACTCTGGCTCAGT	TGCAGCAAAAGCCAACCAAT
GAPDH		TTGCCATCAATGACCCCTTC	ATCGCCCCACTTGATTTTGG
siRNA	Concentration	Catalog number primer name or sequence (5' to 3')	Company
si-ANLN	5nM	Cat#1299001 HSS122894, HSS122895	Invitrogen (Waltham, MA, USA)
si-MAD2L1	5nM	Cat#1299001 HSS106243, HSS106245	Invitrogen (Waltham, MA, USA)
Antibody	Dilution	Catalog number	Company
ANLN	WB 1:1000 IHC 1:100	AMAb 90662	Atlas Antibodies (Stockholm, Sweden)
MAD2L1	WB 1:500 IHC 1:200	10337-1-AP	Proteintech Group (Rosemont, IL, USA)
GAPDH	WB 1:20000	MAB374	EMD Millipore (Billerica, MA, USA)
miRNA	Concentration	Catalog number / Assay ID	Company
miR-195-5p	10nM	AM17100 / PM10827	Invitrogen (Waltham, MA, USA)
miR-195-3p	10nM	AM17100 / PM12701	Invitrogen (Waltham, MA, USA)
anti-miR Negative Control #1	10nM	AM17010 / ------------	Invitrogen (Waltham, MA, USA)
Reagent		Catalog number	Company
Opti-MEM		31985070	Gibco (Carlsbad, CA, USA)
Lipofectamine RNAiMAX		13778150	Invitrogen (Waltham, MA, USA)
Lipofectamine 2000		11668019	Invitrogen (Waltham, MA, USA)
RIPA Lysis Buffer System		sc-24948	Santa Cruz Biotechnology Inc (Dallas, TX, USA)
PierceTM BCA Protein Assay Kit		23227	Thermo Fisher Scientific (Rockford, IL, USA)
SuperSepTM Ace gels		198-14941	FUJIFILM Wako Pure Chemical Corporation (Osaka, Japan)
Precision Plus ProteinTM Dual Color Standards		1610374	Bio-Rad Laboratories Inc. (Hercules, CA, USA)
Amersham ECL Prime Western Blotting Detection Reagent		RPN2232	Cytiva (Marlborough, MA, USA)

## Sheet: Table S4
Table.S4 Putative target genes regulated by miR-195-5p in A549 cells
Entrez GeneID	GeneSymbol	GeneName	miR-195-5p total sites	miR-195-5p transfectant Log2 fold change
23	ABCF1	ATP binding cassette subfamily F member 1	1	-1.14842
10152	ABI2	abl interactor 2	5	-1.27124
54443	ANLN	anillin actin binding protein	1	-2.35409
396	ARHGDIA	Rho GDP dissociation inhibitor alpha	5	-1.3436
84904	ARHGEF39	Rho guanine nucleotide exchange factor 39	2	-1.61138
402	ARL2	ADP ribosylation factor like GTPase 2	4	-3.31245
79065	ATG9A	autophagy related 9A	2	-1.75827
388962	BOLA3	bolA family member 3	1	-1.55318
140707	BRI3BP	BRI3 binding protein	1	-1.04247
8945	BTRC	beta-transducin repeat containing E3 ubiquitin protein ligase	2	-1.14756
257407	C2orf72	chromosome 2 open reading frame 72	1	-1.31613
781	CACNA2D1	calcium voltage-gated channel auxiliary subunit alpha2delta 1	2	-1.57309
896	CCND3	cyclin D3	2	-3.00034
993	CDC25A	cell division cycle 25A	2	-1.80121
996	CDC27	cell division cycle 27	2	-1.05705
990	CDC6	cell division cycle 6	2	-1.77969
157313	CDCA2	cell division cycle associated 2	2	-1.77796
55038	CDCA4	cell division cycle associated 4	2	-1.7458
983	CDK1	cyclin dependent kinase 1	1	-1.86057
55165	CEP55	centrosomal protein 55	1	-2.27488
79094	CHAC1	ChaC glutathione specific gamma-glutamylcyclotransferase 1	1	-1.17907
1111	CHEK1	checkpoint kinase 1	2	-1.56187
56994	CHPT1	choline phosphotransferase 1	1	-1.43138
1183	CLCN4	chloride voltage-gated channel 4	1	-1.49845
81570	CLPB	ClpB homolog	2	-1.11275
63967	CLSPN	claspin	3	-1.8458
1534	CYB561	cytochrome b561	4	-1.88801
27351	DESI1	desumoylating isopeptidase 1	4	-1.29537
80331	DNAJC5	DnaJ heat shock protein family (Hsp40) member C5	1	-1.25209
144455	E2F7	E2F transcription factor 7	2	-1.45836
10712	FAM189B	family with sequence similarity 189 member B	2	-1.44748
145773	FAM81A	family with sequence similarity 81 member A	1	-1.09841
2187	FANCB	Fanconi anemia complementation group B	1	-1.46237
2289	FKBP5	FK506 binding protein 5	2	-1.27299
221937	FOXK1	forkhead box K1	5	-1.08168
79187	FSD1	fibronectin type III and SPRY domain containing 1	1	-1.25987
55632	G2E3	G2/M-phase specific E3 ubiquitin protein ligase	1	-1.05147
51809	GALNT7	polypeptide N-acetylgalactosaminyltransferase 7	1	-1.0287
283431	GAS2L3	growth arrest specific 2 like 3	1	-1.3412
79807	GSTCD	glutathione S-transferase C-terminal domain containing	1	-1.25675
3376	IARS	isoleucyl-tRNA synthetase	1	-1.13235
64768	IPPK	inositol-pentakisphosphate 2-kinase	3	-1.1727
3783	KCNN4	potassium calcium-activated channel subfamily N member 4	1	-1.85853
9493	KIF23	kinesin family member 23	1	-1.52186
3991	LIPE	lipase E	2	-1.79058
5606	MAP2K3	mitogen-activated protein kinase kinase 3	2	-1.17725
64210	MMS19	MMS19 homolog	4	-1.06774
4439	MSH5	mutS homolog 5	2	-1.03929
80155	NAA15	N(alpha)-acetyltransferase 15	2	-1.0901
4773	NFATC2	nuclear factor of activated T-cells 2	1	-1.17088
9054	NFS1	NFS1 cysteine desulfurase	2	-1.10144
29959	NRBP1	nuclear receptor binding protein 1	1	-1.06324
11339	OIP5	Opa interacting protein 5	2	-2.49459
56135	PCDHAC1	protocadherin alpha subfamily C	1	-1.373
56134	PCDHAC2	protocadherin alpha subfamily C	1	-1.398
5110	PCMT1	protein-L-isoaspartate (D-aspartate) O-methyltransferase	2	-1.21283
10611	PDLIM5	PDZ and LIM domain 5	1	-1.0565
27043	PELP1	proline	1	-1.01061
26147	PHF19	PHD finger protein 19	4	-1.98105
57088	PLSCR4	phospholipid scramblase 4	3	-1.34149
5362	PLXNA2	plexin A2	3	-1.87364
5372	PMM1	phosphomannomutase 1	1	-1.06677
6992	PPP1R11	protein phosphatase 1 regulatory inhibitor subunit 11	1	-1.23909
55771	PRR11	proline rich 11	2	-2.1591
29968	PSAT1	phosphoserine aminotransferase 1	1	-2.06237
326624	RAB37	RAB37, member RAS oncogene family	1	-2.2177
83593	RASSF5	Ras association domain family member 5	2	-1.35673
54894	RNF43	ring finger protein 43	2	-1.5727
9045	RPL14	ribosomal protein L14	3	-1.51945
6197	RPS6KA3	ribosomal protein S6 kinase A3	2	-1.24209
84193	SETD3	SET domain containing 3	3	-1.10204
6558	SLC12A2	solute carrier family 12 member 2	2	-1.77976
79751	SLC25A22	solute carrier family 25 member 22	1	-1.1075
113829	SLC35A4	solute carrier family 35 member A4	1	-1.76571
84189	SLITRK6	SLIT and NTRK like family member 6	1	-2.16099
6609	SMPD1	sphingomyelin phosphodiesterase 1	2	-1.52193
6623	SNCG	synuclein gamma	2	-1.6755
9552	SPAG7	sperm associated antigen 7	1	-1.04145
84926	SPRYD3	SPRY domain containing 3	4	-2.01318
6867	TACC1	transforming acidic coiled-coil containing protein 1	2	-1.52457
7015	TERT	telomerase reverse transcriptase	2	-2.82333
29842	TFCP2L1	transcription factor CP2 like 1 [	3	-1.06849
8914	TIMELESS	timeless circadian clock	1	-1.39119
9874	TLK1	tousled like kinase 1	2	-1.12178
25828	TXN2	thioredoxin 2	1	-1.48383
7335	UBE2V1	ubiquitin conjugating enzyme E2 V1	4	-1.34258
10277	UBE4B	ubiquitination factor E4B	2	-1.01796
6843	VAMP1	vesicle associated membrane protein 1	2	-1.16523
27183	VPS4A	vacuolar protein sorting 4 homolog A	1	-1.16485
10490	VTI1B	vesicle transport through interaction with t-SNAREs 1B	2	-1.78195
80737	VWA7	von Willebrand factor A domain containing 7	1	-1.66849
51729	WBP11	WW domain binding protein 11	1	-1.16538
7480	WNT10B	Wnt family member 10B	1	-1.15935
195828	ZNF367	zinc finger protein 367	1	-1.85488
90441	ZNF622	zinc finger protein 622	1	-1.28611

## Sheet: Table S5
Table.S5 Putative target genes regulated by miR-195-3p in A549 cells
Entrez GeneID	GeneSymbol	GeneName	miR-195-3p total sites	miR-195-3p transfectant Log2 fold change
52	ACP1	acid phosphatase 1	2	-1.40869
9465	AKAP7	A-kinase anchoring protein 7	1	-1.2402
10950	BTG3	BTG anti-proliferation factor 3	2	-1.61218
79098	C1orf116	chromosome 1 open reading frame 116	1	-1.61629
10485	C1orf61	chromosome 1 open reading frame 61	1	-1.0633
201725	C4orf46	chromosome 4 open reading frame 46	2	-1.37236
760	CA2	carbonic anhydrase 2	1	-1.43027
147372	CCBE1	collagen and calcium binding EGF domains 1	2	-1.11777
57639	CCDC146	coiled-coil domain containing 146	1	-1.07521
151887	CCDC80	coiled-coil domain containing 80	3	-1.07293
928	CD9	CD9 molecule	2	-1.91514
1122	CHML	CHM like	3	-1.01215
1285	COL4A3	collagen type IV alpha 3 chain	2	-1.21458
54951	COMMD8	COMM domain containing 8	3	-3.21172
84259	DCUN1D5	defective in cullin neddylation 1 domain containing 5	5	-1.31297
2202	EFEMP1	EGF containing fibulin like extracellular matrix protein 1	1	-1.70336
92689	FAM114A1	family with sequence similarity 114 member A1	3	-2.02297
286499	FAM133A	family with sequence similarity 133 member A	3	-1.79539
23219	FBXO28	F-box protein 28	5	-1.4739
9837	GINS1	GINS complex subunit 1	2	-1.85231
2967	GTF2H3	general transcription factor IIH subunit 3	1	-1.32288
83693	HSDL1	hydroxysteroid dehydrogenase like 1	1	-1.14186
152404	IGSF11	immunoglobulin superfamily member 11	4	-1.13115
3612	IMPA1	inositol monophosphatase 1	1	-1.04753
3756	KCNH1	potassium voltage-gated channel subfamily H member 1	1	-2.14643
57563	KLHL8	kelch like family member 8	3	-1.33817
4001	LMNB1	lamin B1	2	-1.47509
4017	LOXL2	lysyl oxidase like 2	1	-1.44919
116064	LRRC58	leucine rich repeat containing 58	2	-1.61966
23507	LRRC8B	leucine rich repeat containing 8 family member B	2	-1.54706
90624	LYRM7	LYR motif containing 7	4	-1.28003
4085	MAD2L1	MAD2 mitotic arrest deficient-like 1	2	-2.1286
129642	MBOAT2	membrane bound O-acyltransferase domain containing 2	2	-1.04312
1953	MEGF6	multiple EGF like domains 6	1	-1.0181
11343	MGLL	monoglyceride lipase	1	-1.07479
9107	MTMR6	myotubularin related protein 6	2	-1.59612
136319	MTPN	myotrophin	1	-1.0918
440145	MZT1	mitotic spindle organizing protein 1	1	-1.14618
4883	NPR3	natriuretic peptide receptor 3	1	-1.39783
79627	OGFRL1	opioid growth factor receptor like 1	4	-1.12465
5155	PDGFB	platelet derived growth factor subunit B	1	-1.37105
57804	POLD4	DNA polymerase delta 4	1	-1.34661
2185	PTK2B	protein tyrosine kinase 2 beta	1	-1.1484
5753	PTK6	protein tyrosine kinase 6	2	-1.00972
5799	PTPRN2	protein tyrosine phosphatase	2	-1.20853
23551	RASD2	RASD family member 2	1	-1.31572
5955	RCN2	reticulocalbin 2	3	-2.2794
80010	RMI1	RecQ mediated genome instability 1	3	-1.0693
79596	RNF219	ring finger protein 219	2	-1.14823
22934	RPIA	ribose 5-phosphate isomerase A	1	-1.03056
8243	SMC1A	structural maintenance of chromosomes 1A	2	-1.31996
6695	SPOCK1	SPARC/osteonectin	1	-1.86176
117178	SSX2IP	SSX family member 2 interacting protein	2	-1.21711
10923	SUB1	SUB1 homolog	2	-1.12029
57057	TBX20	T-box 20	3	-1.90528
51014	TMED7	transmembrane p24 trafficking protein 7	5	-1.61051
7247	TSN	translin	1	-1.35871
7329	UBE2I	ubiquitin conjugating enzyme E2 I	0	-1.00196
80329	ULBP1	UL16 binding protein 1	1	-1.18421
8975	USP13	ubiquitin specific peptidase 13 (isopeptidase T-3)	2	-1.19347
64854	USP46	ubiquitin specific peptidase 46	4	-1.55438
8839	WISP2	WNT1 inducible signaling pathway protein 2	1	-1.0831
118738	ZNF488	zinc finger protein 488	1	-1.00701

## Sheet: Table S6
Table.S6 Significantly enriched annotations of target genes regulated by miR-195-5p or miR-195-3p.
Description	p-value	genes
cell division	<0.001	CDCA4, UBE2I, CDC27, OIP5, CDK1, MAD2L1, TIMELESS, CCND3, CDCA2, CDC6, TACC1, SMC1A, FSD1, ANLN, CDC25A, KIF23, CEP55, VPS4A
cell cycle	<0.001	RPS6KA3, UBE2I, TLK1, OIP5, CDK1, MAD2L1, CHEK1, ARL2, TIMELESS, CCND3, CDCA2, CDC6, TACC1, SMC1A, FSD1, ANLN, E2F7, CDC25A, CLSPN, KIF23, CEP55, VPS4A
DNA replication checkpoint signaling	<0.001	TIMELESS, CDC6, CLSPN
sprouting angiogenesis	<0.001	LOXL2, E2F7, PTK2B, CCBE1
cellular response to DNA damage stimulus	<0.001	FANCB, MMS19, TLK1, CHEK1, POLD4, TIMELESS, DCUN1D5, MSH5, SMC1A, E2F7, CLSPN, NFATC2, GTF2H3
DNA replication	<0.001	CDK1, RMI1, CHEK1, POLD4, CDC6, GINS1
G2/M transition of mitotic cell cycle	<0.001	CDK1, CHEK1, CDC25A, WNT10B
production of siRNA involved in RNA interference	<0.001	TERT, TSN
positive regulation of nitric-oxide synthase activity	<0.001	TERT, NPR3, PTK2B
response to glucose	<0.001	COL4A3, RMI1, TXN2, PTK2B
